# Supplementary material for: Improving estimates of the burden of severe acute malnutrition and predictions of caseload for programs treating severe acute malnutrition: experiences from Nigeria
Source: Arch Public Health. 2017 Nov 9;75:66. doi: 10.1186/s13690-017-0234-4 (PMC5679511; doi:10.1186/s13690-017-0234-4)
Supplement: Additional file 1: — Caseload method. (XLSX 36 kb) [file 13690_2017_234_MOESM1_ESM.xlsx]

## Sheet: Calculate K
Term	When?	Term in article	Estimate	LCL	UCL
Oberved caseload	End of year	L	320047			<- Enter as number
Population	Middle of Year	N	3550827			<- Enter as number
Prevalence	Start of year	P	0.016	0.005	0.0271	<- Enter as proportions or us '%' suffix
		VAR(P)	3.17843e-05
		Effective sample size for P	495
Coverage	Recent (and local)	C	0.366	0.323	0.409	<- Enter as proportions
		VAR(C)	0.00048131
		Effective sample size for C	482.109
		PC	0.005856	0.00290574	0.0118017
		NPC	20793.6	10317.8	41905.9
Incidence correction factor	Apply to next year	K = (L / NPC) - 1	14.3916	6.63727	30.019
